# Supplementary material for: A randomized trial of an intervention to improve resident-fellow teaching interactions on the wards
Source: BMC Med Educ. 2016 Oct 20;16:276. doi: 10.1186/s12909-016-0796-9 (PMC5072305; doi:10.1186/s12909-016-0796-9)
Supplement: Additional file 2: — Data from pre and post surveys among control and intervention groups. (XLSX 13 kb) [file 12909_2016_796_MOESM2_ESM.xlsx]

## Sheet: Data
Group	Time	Communication	Personal communication	Teaching	Initiate teaching	Learn facts	Teaching amount	Share	Helpful to share	Pushback	Comfort	Rate communication	Overall rating
Intervention	Pre	4	4	4	4	4	3	5	5	3	4	4
Intervention	Pre	5	4	4	3	4	2	4	5	4	2	4
Intervention	Pre	4	3	3	2	4	2	4	5	3	3	3
Intervention	Pre	4	3	4	3	5	3	4	5
Intervention	Pre	4	3	3	5	5	3	5	5	3	4	4
Intervention	Pre	4	3	3	2	3	2	4	4	2	4	3
Intervention	Pre	5	3	4	3	4	2	4	5	3	4	5
Intervention	Pre	4	2	3	2	4	2	2	4	4	2	3
Intervention	Pre	4	3	3	4	3	2	4	5	4	4	3
Intervention	Pre	4	3	3	2	5	3	3	4	3	3	3
Intervention	Pre	3	2	2	5	2	2	4	5	3	4	2
Intervention	Pre	5	4	3	4	5	2	3	5	4	5	3
Intervention	Pre	4	3		3	2	2	2	4	4	4	3
Intervention	Pre	5	1	2	5	2	1	3	5	3	2	2
Intervention	Pre	4	3	4	3	5	2	3	5	3	4	3
Intervention	Pre	3	3	3	3	3	4	4	2	2	3	2
Intervention	Pre	3	2	3	5	2	2	5	5	5	1	3
Intervention	Pre	4	3	3	4	4	3	3	5	3	4	4
Intervention	Pre	4	2	3	2	2	1	4	4	4	5	2
Intervention	Pre	5	3	4	5	3	1	3	4	4	5	3
Intervention	Pre	4	4	3	4	4	2	4	4	2	4	3
Intervention	Pre	4	2	3	1	4	2	3	5	4	2	3
Intervention	Pre	3	2	2	3	1	1	2	4	4	2	3
Intervention	Pre	5	3	2	4	4	2	5	5	3	4	3
Intervention	Pre	4	4	3	4	3	2	5	4	3	4	4
Intervention	Pre	5	4	4	2	4	5	4	4	3	4	5
Intervention	Pre	5	2	3	3	4	2	5	5	3	4	4
Intervention	Pre	3	3	2	3	3	2	2	4	3	3	3
Intervention	Pre	3	3	2	2	4	2	4	5	4	3	2
Intervention	Pre	4	3
Control	Post	5	3	3	3	3	2	4	4	4	3	3	4
Control	Post	3	3	3	2	3	2	2	4	3	4	3	3
Control	Post	4	3	4	2	4	3	4	5	3	4	4	4
Control	Post	5	4	3	4	4	2	5	5	3	3	3	3
Control	Post	5	3	3	4	3	3	3	5	4	4	4	4
Control	Post	3	3	3	2	4	3	3	4	3	3	4	3
Control	Post	3	3	3	3	4	3	3	5	2	4	3	4
Control	Post	4	3	3	1	3	3	4	5	2	5	4	4
Control	Post	3	3	3	3	3	3	3	5		3	3	5
Control	Post	4	3	3	4	4	3	4	4	5	3	3	2
Control	Post	3	3	3	2	3	2	4	5	2	4	4	4
Control	Post	3	3	3	3	4	3	3	3	4	4	3	4
Control	Post	3	2	2	4	3	2	4	5	3	5	3	5
Control	Post	4	2	2	4	3	2	4	5	3	4	3	5
Control	Post	4	3	3	3	3	2	1	5	5	4	3	5
Control	Post	4	3	4	4	5	3	5	5	2	4	3	5
Control	Post	5	3	3	3	4	2	4	5	3	5	4	5
Control	Post	5	3	5	3	5	3	5	5	4	4	4	4
Control	Post	2	2	2	4	4	2		5	3	3	3	4
Control	Post	4	4	2	3	3	2	3	5	4	3	2	5
Control	Post	4	3	3	4	4	2	4	5	2	5	3	3
Control	Post	3	3	3	2	4	2	4	5	4	4	4	5
Control	Post	4	3	3	4	4	2	3	5	3	5	3	4
Control	Post	5	2	2	1	3	1	1	5	3	4	3	3
Control	Post	4	3	4	4	5	2	5	5	4	4	4	4
Control	Post	3	3	2	4	3	2	3	4	5	2	2	2
Control	Post	5	2	4	2	2	2	2	4	3	3	3	3
Control	Post	4	4	4	4	4	3	5	1	2	5	4	5
Control	Post	3	3	3	3	3	3	4	4	3	4	4	4
Control	Post	3	3	3	3	4	2	5	5	3	4	3	4
Control	Post	3	3	3	4	3	2	3	5	4	4	2	3
Control	Post	2	3	3	2	4	2	3	4	3	3	3	3
Intervention	Post	4	4	3	4	3	3	5	5	3	4	4	2
Intervention	Post	4	3	3	4	3	2	2	5	3	5	4	3
Intervention	Post	5	4	3	4	4	2	3	5	4	4	3	3
Intervention	Post	3	4	2	4	3	2	4	4	3	4	4	4
Intervention	Post	3	3	3	3	4	2	3	5	3	4	3	4
Intervention	Post	5	4	4	3	5	3	5	4	2	4	4	5
Intervention	Post	3	4	4	3	4	3	4	4	2	5	4	5
Intervention	Post	5	3	4	5	5	2	3	4	2	5	4	5
Intervention	Post	4	2	3	2	3	2	3	5	3	4	3	4
Intervention	Post	4	3	3	4	3	2	5	5	3	3	3	5
Intervention	Post	4	2	2	1	2	1	1	5	5	4	2	2
Intervention	Post	5	3	4	5	4	3	5	4	4	5	3	4
Intervention	Post	5	3	4	5	5	2	3	5	3	5	3	4
Intervention	Post	5	4	4	3	4	3	4	5	3	5	4	4
Intervention	Post	1	4	1	1	3	2	2	5	5	5	4	2
Intervention	Post	4	3	2	3	3	2	3	5	2	5	4	3
Intervention	Post	4	3	4	3	4	3	4	5	3	3	3	4
Intervention	Post	5	3	4	3	4	2	4	5	3	5	4	4
Intervention	Post	3	3	4	3	5	2	5	5	4	4	3	5
Intervention	Post	4	3	4	3	5	3	5	5	4	4	4	4
Intervention	Post	3	2	2	4	4	2	3	4	4	4	2	3
Intervention	Post	2	3	2	4	3	1	4	5	3	4	3	3
Intervention	Post	4	3	3	3	4	2	4	5	2	5	4	5
Intervention	Post	4	2	3	2	3	2	4	4	3	5	3	4
Intervention	Post	5	3	5	3	5	3	5	5	3	4	4	5
Control	Pre	4	3	3	3	4	3	4	4	2	4	4
Control	Pre	5	3	3	2	4	2	4	5	4	2	5
Control	Pre	3	2	2	4	4	1	3	4	3	3	2
Control	Pre	3	2	3	5	5	1	4	5	2	4	2
Control	Pre	5	4	3	3	4	2	5	5	2	4	4
Control	Pre	4	3	3	2	3	2	3	5	4	3	3
Control	Pre	3	2	2	4	3	2	2	4	3	3	2
Control	Pre	4	3	4	4	4	3	4	4	3	4	4
Control	Pre	4	2	3	2	2	2	4	4	3	4	3
Control	Pre	2	3	3	4	5	2	4	5	4	3	3
Control	Pre	4	3	2	2	2	2	1		4	4	3
Control	Pre	4	4	4	3	3	3	3	4	4	3	3
Control	Pre	4	2	3	2	2	2	4	4	3	4	3
Control	Pre	4	4	4	4	4	3	4	4	2	4	3
Control	Pre	3	3	2	4	3	1	4	5	3	4	2
Control	Pre	3	2	3	5	3	2	2	5	4	4	3
Control	Pre	3	3	3	4	3	3	3	3	4	1	2
Control	Pre	2	3	2	4	3	2	4	5	3	4	2
Control	Pre	3	3	3	4	4	2	4	4	4	3	2
Control	Pre	4	3	3	4	5	2	3	5	3	5	3
Control	Pre	4	4	3	4	3	3	4	5	4	4	3
Control	Pre	3	2	4	5	4	2	5	5	5	4	3
Control	Pre	3	3	2	2	4	1	4	4	5	2	3
Control	Pre	5	3	3	4	3	2	3	4	5	2	3
Control	Pre	3	2	3	3	3	2	4	5	4	3	3
Control	Pre	4	2	3	1	4	2	3	5	4	2	3
Control	Pre	4	2	3	4	4	2	5	5	2	4	4
Control	Pre	5	3	3	3	4	3	3	5	3	4	4
Control	Pre	4	3	2	3	3	3	3	4	3	3	3
Control	Pre	5	3	3	4	5	2	2	5	3	5	3
